# Supplementary material for: 18F-FDG PET/CT versus Diagnostic Contrast-Enhanced CT for Follow-Up of Stage IV Melanoma Patients Treated by Immune Checkpoint Inhibitors: Frequency and Management of Discordances over a 3-Year Period in a University Hospital
Source: Diagnostics (Basel). 2021 Jul 1;11(7):1198. doi: 10.3390/diagnostics11071198 (PMC8304093; doi:10.3390/diagnostics11071198)
Supplement: Supplementary file 1 [file diagnostics-11-01198-s001.zip]

Archive with 1 entries (1 files):
- diagnostics-1253647-supplementary.pdf
